# Supplementary material for: Construction of a collection of introgression lines of “Texas” almond DNA fragments in the “Earlygold” peach genetic background
Source: Hortic Res. 2022 Mar 23;9:uhac070. doi: 10.1093/hr/uhac070 (PMC9157678; doi:10.1093/hr/uhac070)
Supplement: Web_Material_uhac070 [file web_material_uhac070.zip]

Archive with 1 entries (1 files):
- Peach-almond ILs R Supplementary Materials.docx
